# Supplementary material for: From Phenotypes to Genotypes: Enhancing the Identification of Cymbidium Species with DNA Barcoding
Source: Plants (Basel). 2025 Feb 18;14(4):619. doi: 10.3390/plants14040619 (PMC11859091; doi:10.3390/plants14040619)
Supplement: Supplementary file 1 [file plants-14-00619-s001.zip]

Archive with 1 entries (1 files):
- plants-3441988-supplementary.pdf
